# Supplementary material for: Continuous Piperacillin-Tazobactam Infusion Improves Clinical Outcomes in Critically Ill Patients with Sepsis: A Retrospective, Single-Centre Study
Source: Antibiotics (Basel). 2022 Oct 29;11(11):1508. doi: 10.3390/antibiotics11111508 (PMC9686508; doi:10.3390/antibiotics11111508)
Supplement: Supplementary file 1 [file antibiotics-11-01508-s001.zip]

Archive with 1 entries (1 files):
- antibiotics-1965385-supplementary.pdf
